# Supplementary material for: The Effect of Washing, Blanching and Frozen Storage on Pesticide Residue in Spinach
Source: Foods. 2023 Jul 24;12(14):2806. doi: 10.3390/foods12142806 (PMC10379809; doi:10.3390/foods12142806)
Supplement: Supplementary file 1 [file foods-12-02806-s001.zip]

Archive with 1 entries (1 files):
- foods-2507505-supplementary.pdf
